# Supplementary material for: The Role of Cacao Powder in Enhancing Skin Moisture and Reducing Wrinkles: A 12-Week Clinical Trial and In Vitro Study
Source: Curr Issues Mol Biol. 2024 Nov 6;46(11):12574–87. doi: 10.3390/cimb46110746 (PMC11592858; doi:10.3390/cimb46110746)
Supplement: Supplementary file 1 [file cimb-46-00746-s001.zip]

Archive with 1 entries (1 files):
- cimb-3259513-supplementary.pdf
